# Supplementary material for: Identification of major QTLs for yield-related traits with improved genetic map in wheat
Source: Front Plant Sci. 2023 Mar 17;14:1138696. doi: 10.3389/fpls.2023.1138696 (PMC10063875; doi:10.3389/fpls.2023.1138696)
Supplement: Supplementary file 1 [file Table_1.xlsx]

## Sheet: Table S1 
Table S1 Phenotypic performance for traits of Xiaoyan 54/Jing 411 RIL population and their parents determined in six environments
Traits	Environments	Parents			RIL population
		Xiaoyan 54	Jing 411		Min.	Max.	Mean	SD	CV (%)
Thousand kernel weight	6CK	40.4	43.2		31.5	52.6	42.9	4	9.4
TKW (g)	6LN	41.3	45.3		32.1	53.4	44.2	3.9	8.8
	6LP	41.9	43.9		31.9	53.6	43.1	4.1	9.5
	7CK	44.9	53.2		32.9	61.6	47.3	4.8	10.1
	7LN	46.1	51.9		32.9	59.9	47.7	4.6	9.6
	7LP	41	46.7		31.9	54.2	42.8	4.4	10.2
Kernel weight per spike	6CK	1.21	1.84		0.91	1.88	1.38	0.18	13.2
KWS (g)	6LN	1.2	1.62		0.8	1.83	1.3	0.21	16.2
	6LP	1.13	1.83		0.96	1.9	1.39	0.18	12.9
	7CK	1.68	1.83		0.95	2.19	1.44	0.24	16.4
	7LN	1.58	1.71		0.98	2.01	1.46	0.23	15.6
	7LP	1.58	1.82		1.06	2.29	1.59	0.22	14
Kernel number per spike	6CK	39.7	42.7		28	57	41.9	5.2	12.4
KNS	6LN	38.3	41.3		23	52.7	38.4	5.2	13.5
	6LP	44	53.3		27.7	55.7	42.7	5.2	12.2
	7CK	43	45.3		27.5	64	42.2	7.1	16.7
	7LN	53.5	43.5		26.7	60.8	41	6.4	15.6
	7LP	60.3	54		29.3	66	46.3	7.2	15.6
Spike length	6CK	7	7.5		5	11	7.7	1.1	14.6
SL (cm)	6LN	7.5	7.5		5	10	7.4	0.9	12.7
	6LP	7	9		5	10	7.9	1.1	13.9
	7CK	7	7		5	10.8	7.9	1.1	14.5
	7LN	7	8.1		5	11	7.6	1.1	14.9
	7LP	7.2	8.9		5	11	7.6	1.2	16
Spikelet compactness	6CK	2.71	2.8		1.9	3.83	2.65	0.38	14.5
SCN (cm-1)	6LN	2.93	2.53		1.75	3.8	2.64	0.35	13.1
	6LP	2.71	2.56		1.89	3.8	2.63	0.39	14.7
	7CK	2.71	2.86		1.78	3.4	2.47	0.3	12.3
	7LN	3	2.47		1.9	3.5	2.52	0.35	14
	7LP	2.92	2.47		1.57	3.8	2.47	0.36	14.5
Total spikelet number per spike	6CK	19	21		17	24	20.1	1.5	7.2
TSS	6LN	22	19		14	23	19.4	1.5	7.5
	6LP	19	23		17	23	20.3	1.2	6.1
	7CK	19	20		15	23	19.1	1.5	8
	7LN	21	20		15	23	18.9	1.5	7.9
	7LP	21	22		11	23	18.4	2.1	11.6
Sterile spikelet number per spike	6CK	3	2		1	4	1.9	0.7	37.8
SSS	6LN	2	1		0	4	2	0.8	40.2
	6LP	2	1		1	5	2	0.8	38.7
	7CK	2	2		0	5	1.8	1	58.2
	7LN	0	2		0	6	1.5	1	63.1
	7LP	1	1		0	3	0.9	0.9	101.6
Fertile spikelet number per spike	6CK	16	19		13	23	18.2	1.6	8.9
FSS	6LN	20	18		11	21	17.4	1.7	9.6
	6LP	17	22		14	22	18.3	1.4	7.6
	7CK	17	18		13	21	17.4	1.6	9
	7LN	21	18		14	23	17.4	1.7	9.6
	7LP	20	21		11	22	17.5	2.2	12.6
Spike number per plant	6CK	6.3	7.2		5	13.7	7.6	1.3	17.3
SNPP	6LN	7.5	7.5		3.7	9.6	5.8	1.2	20.3
	6LP	6.7	6.4		3.8	10.3	6.9	1.3	18.4
	7CK	4.9	5		3.8	7.5	5.5	0.8	14.1
	7LN	6.3	6		3.7	7.7	5.3	0.7	13.3
	7LP	3.3	3.2		1.8	5.3	3.3	0.6	19.4
Plant height	6CK	73	89		59	112	84.9	10.5	12.4
PH (cm)	6LN	87	101		50	110	82.8	10.4	12.5
	6LP	75	92.5		60	112	85.7	10	11.7
	7CK	68	73		52	99.5	75.7	10	13.2
	7LN	71	79		58	99	76.4	9.2	12
	7LP	66	74		50	92	69	8.8	12.8
Kernel yield per plant	6CK	7.6	13.2		6.9	15.8	10.5	2	18.7
KYP (g )	6LN	9	12.1		3.5	14.5	7.6	2.1	28
	6LP	7.6	11.6		4.2	14.9	9.5	2	20.7
	7CK	8.3	9.1		4.9	11.4	7.7	1.3	16.9
	7LN	9.9	10.3		4.4	11.3	7.6	1.3	17.5
	7LP	5.3	5.9		2.4	9.4	5.3	1.3	25.1
Biomass yield per plant	6CK	17.4	28.3		16.6	35.9	24	4.2	17.4
BYP (g )	6LN	21.7	26.2		10.7	31.9	18.4	4.4	24
	6LP	17.8	25.4		10.6	31.5	22.5	4.2	18.5
	7CK	16.3	19.1		11.1	23.3	17.5	2.5	14.3
	7LN	21.3	22.5		11.2	25.9	17.1	2.4	13.9
	7LP	10.8	11.2		4.9	19.6	11.2	2.8	25.2
Straw yield per plant	6CK	9.8	15.1		9	20.4	13.5	2.5	18.2
SYP (g )	6LN	12.7	14.2		6.4	18.5	10.8	2.5	23
	6LP	10.3	13.8		6.4	21.1	13	2.5	19.3
	7CK	8	10		4.2	13.1	9.7	1.7	17.2
	7LN	11.3	12.2		6.1	14.7	9.4	1.4	15.3
	7LP	5.5	5.3		2.4	10.7	5.9	1.6	27.5
Harvest index	6CK	0.44	0.47		0.34	0.5	0.44	0.03	7.2
HI	6LN	0.41	0.46		0.32	0.49	0.41	0.03	8.4
	6LP	0.42	0.46		0.33	0.5	0.42	0.03	8.2
	7CK	0.51	0.48		0.33	0.54	0.44	0.04	9.6
	7LN	0.47	0.46		0.34	0.54	0.45	0.04	9.6
	7LP	0.49	0.52		0.38	0.58	0.48	0.04	7.5
Note: 6CK, 6LN, 6LP, 7CK, 7LN and 7LP indicate normal fertilized control (CK) in 2006, low nitrogen treatment (LN) in 2006, low phosphorus treatment (LP) in 2006,
normal fertilized control (CK) in 2007, low nitrogen treatment (LN) in 2007 and low phosphorus treatment (LP) in 2007
