# Supplementary material for: Identification of major QTLs for yield-related traits with improved genetic map in wheat
Source: Front Plant Sci. 2023 Mar 17;14:1138696. doi: 10.3389/fpls.2023.1138696 (PMC10063875; doi:10.3389/fpls.2023.1138696)
Supplement: Supplementary file 2 [file Table_2.xlsx]

## Sheet: Table S3
Table S2 Putative QTLs for each yield-related trait of Xiaoyan 54/Jing 411 RIL population in six environments
Traits	QTL	Evn.	Chr.	Site (cM)	LeftMarker	RightMarker	LOD	PVEa (%)	Addb
Thousand kernel weight	QTkw-1A.1	7LP	1A	193	AX-110508706	AX-109415183	3.2	6.4	-0.998
(TKW)	QTkw-1A.2	7CK	1A	198	AX-111532937	AX-111187117	3.7	2.8	-0.854
	QTkw-1B.1	6LP	1B	134	AX-110616684	AX-109336119	24.3	26.8	-2.784
	QTkw-1B.3	6CK	1B	161	AX-111474908	AX-108761864	4.5	2	-0.757
	QTkw-1D.1	6CK	1D	9	AX-111875310	AX-110625926	3.8	1.6	0.668
	QTkw-2A.1	6CK	2A	322	AX-108780135	AX-108797624	19.5	10.1	-1.707
	QTkw-2A.2	6CK	2A	329	AX-109067976	AX-109649163	28.4	16.4	2.141
	QTkw-2A.3	7CK	2A	352	Xcfd50	AX-108854619	4.9	3.9	1.026
		7LN	2A	352	Xcfd50	AX-108854619	5.5	8.3	1.204
	QTkw-2A.4	6LP	2A	377	AX-110092834	AX-109936625	3.6	3.1	1.002
	QTkw-2A.5	6LN	2A	393	AX-111905094	AX-109841883	5.4	9.9	1.316
	QTkw-2B.1	7LP	2B	196	AX-95246127	AX-95659566	3.6	6.8	-1.035
	QTkw-2D.1	6CK	2D	162	AX-109836946	AX-110744761	6.5	2.9	-0.907
	QTkw-2D.2	7CK	2D	233	AX-89608271	AX-109651566	3.4	2.5	0.81
		7LN	2D	233	AX-89608271	AX-109651566	4.1	5.7	0.99
	QTkw-3A.1	6LP	3A	287	AX-109296849	AX-110976019	4.2	3.5	-1.012
	QTkw-3B.1	6CK	3B	23	AX-108892259	AX-95162310	5	2.2	-0.779
		7CK	3B	23	AX-108892259	AX-95162310	4.5	3.4	-0.95
	QTkw-3B.2	7LN	3B	232	AX-110418499	AX-108973442	3.4	4.6	-0.884
	QTkw-3B.3	6LP	3B	305	AX-111112927	AX-109378299	3.2	2.7	0.882
	QTkw-4A.1	6CK	4A	27	AX-89450319	AX-108765395	9.4	4.3	1.082
	QTkw-4A.3	7CK	4A	44	AX-111598962	AX-95229411	6.5	4.9	-1.136
	QTkw-4A.4	7LN	4A	45	AX-111494558	AX-111516807	4.7	6.4	-1.045
	QTkw-4A.5	6CK	4A	253	AX-111728026	AX-108866087	3.9	1.6	0.673
	QTkw-4A.6	6LN	4A	255	AX-111123596	AX-111001254	4.7	7.2	1.029
	QTkw-4B.1	7CK	4B	72	AX-108919948	AX-109507847	12	9.8	-1.606
	QTkw-4B.2	6CK	4B	79	dp619	AX-108786591	9.9	4.7	-1.146
	QTkw-4B.3	7LN	4B	81	AX-108729855	AX-94748276	5.4	7.4	-1.126
	QTkw-4D.2	6LN	4D	89	AX-111914504	AX-111567243	4.4	6.7	0.987
	QTkw-4D.3	7LN	4D	99	AX-108849036	AX-109036178	3	4	0.827
	QTkw-4D.4	6CK	4D	104	AX-110203330	AX-89322829	7.8	3.5	0.975
	QTkw-5A.1	6CK	5A	322	Xcfa2149	AX-95069598	4.3	2	0.923
	QTkw-5B.1	6CK	5B	273	AX-95106637	AX-109829036	2.9	1.2	-0.584
	QTkw-5D.1	6CK	5D	127	AX-110808071	AX-110508987	13.8	6.6	-1.359
	QTkw-5D.2	7CK	5D	204	AX-94847964	AX-110950194	5.1	3.7	-0.991
	QTkw-5D.3	7CK	5D	259	AX-109407131	AX-111691501	5.8	4.4	1.075
	QTkw-6A.1	6LN	6A	83	zxy1_2	AX-89724660	4	5.8	-0.915
	QTkw-6A.2	6LP	6A	235	AX-111476028	AX-95225795	4.9	4.2	-1.116
	QTkw-7B.1	7CK	7B	186	AX-86173722	AX-86173801	17.3	15	-1.996
	QTkw-7B.2	7CK	7B	202	TA2	AX-95117905	9.7	9.3	1.563
	QTkw-7D.1	6LN	7D	50	AX-89602326	AX-94850611	2.5	3.7	0.731
Kernel weight per spike	QKws-1A.1	6CK	1A	96	AX-111148437	AX-111219637	6.7	7.9	-0.053
(KWS)	QKws-2A.1	6CK	2A	326	AX-110624542	AX-108914788	3.1	3.5	0.036
	QKws-2B.1	7CK	2B	79	AX-111132362	AX-95631624	4	7.4	0.067
		7LP	2B	79	AX-111132362	AX-95631624	2.8	5.1	0.052
	QKws-2B.2	7LN	2B	81	AX-95184519	AX-110478015	4.3	8.5	0.068
	QKws-2D.1	6LN	2D	222	AX-110958528	AX-110873129	2.8	5.1	0.039
	QKws-3A.1	7CK	3A	38	Dt312	AX-111503492	3.4	7	-0.065
	QKws-3D.1	7CK	3D	176	AX-110566282	AX-108878770	3.4	6.4	-0.063
	QKws-4A.1	6LP	4A	17	Xcfa2173	AX-108771516	3.8	7.5	-0.049
	QKws-4A.2	6CK	4A	152	AX-109906404	AX-111102827	3.2	3.5	-0.036
	QKws-4A.3	6CK	4A	205	AX-109623535	AX-108814240	8.1	9.8	-0.061
	QKws-4A.4	6LN	4A	211	AX-110509585	AX-94544185	3.3	6	-0.043
	QKws-4A.5	7LN	4A	219	AX-111585808	AX-110540586	4.2	8.5	-0.068
		7LP	4A	220	AX-111585808	AX-110540586	5.7	10.8	-0.076
	QKws-5A.1	6LP	5A	179	AX-109903251	AX-109892878	3.6	6.8	-0.046
	QKws-5D.1	6CK	5D	286	AX-111028270	AX-109359385	8.5	11	0.063
	QKws-6A.1	6LP	6A	86	AX-111777949	AX-111535257	5.4	10.2	-0.056
	QKws-6A.2	7LP	6A	88	AX-111504079	AX-94621899	5.1	9.8	-0.072
	QKws-6A.3	6CK	6A	97	AX-110991991	AX-109110763	4.9	5.5	-0.044
	QKws-6A.4	7LN	6A	104	AX-110625007	AX-89634739	3.6	7.2	-0.062
	QKws-6A.5	7CK	6A	117	AX-95253592	AX-111570419	3.2	5.9	-0.06
	QKws-6B.1	6CK	6B	118	AX-109987486	AX-94853293	7.7	9.3	-0.059
	QKws-6D.1	6LN	6D	170	AX-109044401	AX-110943840	7.8	15.6	-0.069
		6CK	6D	172	AX-110943840	AX-110438066	2.5	2.8	-0.032
	QKws-7B.1	6CK	7B	32	AX-108751485	AX-110670642	5.1	5.7	-0.045
		6LN	7B	33	AX-108848791	AX-89376898	5.8	10.8	-0.058
Kernel number per spike	QKns-1A.1	6CK	1A	73	Dt175	AX-110006847	4.7	9.3	-1.512
(KNS)	QKns-1B.1	6CK	1B	156	AX-109821657	AX-94650293	3.5	6.3	1.279
	QKns-2A.1	7CK	2A	379	AX-109936625	AX-108756875	6.1	9.4	-2.371
		7LP	2A	379	AX-109936625	AX-108756875	2.6	4.8	-1.658
	QKns-2B.1	7CK	2B	195	AX-95246127	AX-95659566	6.5	10.1	2.237
	QKns-3B.1	6CK	3B	39	Dt494	AX-110970299	2.6	4.6	-1.059
	QKns-3B.2	7CK	3B	71	AX-94668118	AX-108749167	3.2	4.8	-1.546
	QKns-3D.1	6LP	3D	50	AX-109411230	AX-108788921	2.6	4.3	1.123
	QKns-4A.1	6LN	4A	219	AX-111585808	AX-110540586	5.7	12	-1.684
		6LP	4A	220	AX-111585808	AX-110540586	4.5	7.5	-1.471
	QKns-4A.2	7LP	4A	230	Xswes157	AX-109498050	2.6	5.2	-1.584
	QKns-4A.3	7CK	4A	241	AX-110538969	AX-109862893	4.3	6.8	-1.832
	QKns-4B.1	6LP	4B	79	dp619	AX-108786591	3.3	5.8	1.306
	QKns-4B.2	7CK	4B	108	AX-110111833	AX-111247641	3.6	5.7	1.692
		7LP	4B	108	AX-110111833	AX-111247641	5.9	12	2.421
	QKns-4D.1	6LN	4D	67	AX-94566944	AX-110518080	3.9	8.2	-1.399
	QKns-5A.1	7CK	5A	313	AX-108733629	AX-110616462	3	4.5	1.654
	QKns-5D.1	6LP	5D	155	ms639.2	AX-109732378	3.3	6.7	1.417
	QKns-6A.1	7CK	6A	23	AX-86173455	AX-110551665	2.5	3.5	1.33
	QKns-6A.2	7LN	6A	205	AX-111760775	AX-108879282	6.7	10.3	2.575
	QKns-6B.1	7CK	6B	155	AX-110673698	AX-95239950	2.8	4.2	-1.463
	QKns-6B.2	7LN	6B	164	AX-86175446	AX-111601308	3.5	5	-1.718
	QKns-6B.3	6CK	6B	194	AX-95001516	AX-95631065	3.3	6	-1.215
	QKns-6B.4	6LP	6B	204	AX-95192577	AX-109936111	7	12.2	-1.896
	QKns-6D.1	6CK	6D	157	AX-111517298	AX-109836360	4.4	8.1	-1.406
	QKns-6D.2	6LN	6D	197	AX-108966812	AX-111150279	5.1	10.7	-1.598
	QKns-7A.1	7CK	7A	245	AX-110595700	AX-110730361	2.5	3.5	-1.312
	QKns-7A.2	6CK	7A	256	AX-108990455	AX-110970705	4.4	8.1	-1.409
	QKns-7A.3	7LP	7A	297	AX-108863637	AX-109323109	3.1	5.8	-1.675
	QKns-7B.1	7LP	7B	36	AX-108729211	AX-110471067	3.8	7.1	-1.866
	QKns-7B.2	7LN	7B	123	AX-108794357	AX-110051247	3.7	5.2	1.805
	QKns-7B.3	7LP	7B	145	AX-110421620	AX-111515810	4.5	8.5	2.118
Spike length	QSl-2A.1	6LP	2A	191	AX-111691439	AX-109389128	2.8	3.3	-0.184
(SL)	QSl-2B.1	6CK	2B	110	AX-109603113	AX-95003644	8	10.3	0.339
	QSl-2D.1	6LP	2D	32	ba159.2	AX-110405142	4	5.5	-0.236
	QSl-3A.1	6LN	3A	38	Dt312	AX-111503492	2.7	3.8	-0.166
	QSl-3A.2	6LN	3A	267	AX-111758762	AX-111482668	3.2	4	0.171
	QSl-3B.1	7CK	3B	211	AX-109867382	AX-108730717	5.9	4.8	-0.275
	QSl-3D.1	7LP	3D	172	Dt465	AX-109509234	3.1	5.2	0.288
	QSl-3D.2	7LP	3D	230	AX-111115794	AX-109500294	3.8	6.8	0.329
	QSl-5A.2	7CK	5A	113	AX-111696494	AX-89586123	5.2	4	-0.253
	QSl-5B.1	6LN	5B	51	AX-95138970	AX-94915446	4.2	5.5	0.2
	QSl-5B.2	6LP	5B	76	AX-95072704	AX-86184335	4.5	5.5	0.239
	QSl-5B.3	6CK	5B	82	AX-94897485	AX-95631754	7.9	10	0.335
	QSl-5B.4	7CK	5B	94	AX-111589365	AX-111049955	8.6	7	0.333
	QSl-5D.1	7CK	5D	232	AX-110091088	AX-111437361	2.7	2.1	0.182
	QSl-6A.1	7CK	6A	47	AX-89685466	AX-109851112	7	6.1	0.311
	QSl-6D.1	6CK	6D	120	AX-89643523	AX-108838560	5.8	7.1	-0.281
Spikelet compactness	QScn-1D.1	7LN	1D	66	AX-111515122	AX-109932903	4.6	4.3	0.078
(SCN)	QScn-2A.1	7LP	2A	191	AX-111691439	AX-109389128	2.7	4.4	0.068
	QScn-2B.1	6LP	2B	60	AX-95233804	AX-95080156	4.3	8	-0.093
		7LP	2B	60	AX-95233804	AX-95080156	6.5	11.5	-0.109
	QScn-2B.2	6CK	2B	98	AX-110485421	AX-108920782	7	12.7	-0.124
		7CK	2B	100	AX-108920782	AX-109651423	5.6	10.8	-0.087
	QScn-4A.1	6LN	4A	16	Xcfa2173	AX-108771516	4.7	6.2	-0.08
	QScn-4B.1	6LN	4B	79	dp619	AX-108786591	5.4	7.6	0.089
	QScn-5A.1	6CK	5A	104	AX-109890223	AX-108999391	5.4	9.5	0.108
		7LP	5A	104	AX-109890223	AX-108999391	6.9	12.1	0.112
	QScn-5A.3	7LN	5A	253	AX-110005779	AX-111697441	4.2	3.8	-0.073
	QScn-5B.1	6LN	5B	73	ms133.2	AX-109438381	8.2	12.8	-0.114
		7LN	5B	73	ms133.2	AX-109438381	8.3	8.7	-0.111
	QScn-5B.2	6CK	5B	88	AX-111131953	AX-110970043	3.6	6.2	-0.088
	QScn-5B.3	7LP	5B	92	AX-95258899	AX-95125076	4	6.7	-0.083
	QScn-6A.1	7LN	6A	130	AX-95188809	AX-109295804	12.6	12.9	0.135
	QScn-6D.1	7LN	6D	116	AX-111052761	AX-111734782	9.1	9	0.113
	QScn-6D.2	7CK	6D	124	d14.6	AX-89659424	2.6	5.6	0.063
	QScn-7A.1	7LN	7A	309	AX-109370830	AX-108791957	6.8	6.6	-0.097
	QScn-7A.2	7LN	7A	332	AX-108786268	AX-110523987	4.4	4	0.078
	QScn-7B.1	6LN	7B	171	AX-109370976	AX-89364680	5.9	7.9	0.09
Total spikelet number per spike	QTss-2D.1	7CK	2D	144	Xwmc112	AX-111021196	4.7	9.6	-0.445
(TSS)	QTss-3A.1	7CK	3A	67	AX-111766017	AX-111742702	2.7	5.2	-0.328
	QTss-3D.1	7LP	3D	99	d136.1	AX-111577180	3.1	7.9	-0.586
	QTss-4A.1	6LP	4A	205	AX-109623535	AX-108814240	2.6	4.5	-0.274
	QTss-4B.1	7LN	4B	49	AX-110423945	AX-109850691	6	9.7	0.475
	QTss-4B.2	6LN	4B	84	AX-95630821	AX-111049106	3.4	5.5	0.355
	QTss-4B.3	7CK	4B	104	AX-111102215	AX-109474680	4.5	8.5	0.418
	QTss-5B.1	6LN	5B	292	AX-108802366	AX-111116271	4.2	6.9	-0.4
	QTss-5D.1	6LP	5D	345	AX-110446828	AX-108743975	3.7	7.2	0.339
	QTss-6B.1	6LP	6B	6	AX-89372296	AX-94826614	2.9	5	-0.28
	QTss-7A.1	6CK	7A	131	AX-86179251	AX-109032632	2.6	6	0.359
	QTss-7A.3	7LP	7A	314	AX-108891104	AX-108767535	5.4	12.7	-0.734
Sterile spikelet number per spike	QSss-1A.1	6CK	1A	69	AX-111672231	AX-109954487	4.2	9.3	0.211
(SSS)	QSss-1A.2	6LN	1A	73	Dt175	AX-110006847	6	11.5	0.271
	QSss-1D.1	6LP	1D	178	AX-95144598	AX-89677377	2.8	4.5	0.18
	QSss-2A.1	6LN	2A	275	AX-110022500	AX-108882991	3	5.5	-0.189
	QSss-2B.1	7LP	2B	65	AX-95183429	AX-94671453	4.7	9.5	0.272
	QSss-2D.1	7LP	2D	91	AX-111909442	AX-110648300	5.1	10.5	-0.292
	QSss-2D.3	6LN	2D	147	AX-111500777	AX-95240661	5.9	11.5	-0.275
	QSss-4A.1	7LN	4A	115	AX-89590295	AX-110686463	2.8	5.6	-0.235
	QSss-4B.1	6LN	4B	15	AX-108760910	AX-111691908	3.3	6	0.195
	QSss-4D.1	6LP	4D	166	AX-110371233	AX-111515970	3.2	5.3	0.195
	QSss-5B.1	7CK	5B	27	AX-110954577	AX-110928732	3.3	7.1	0.28
	QSss-6A.1	6CK	6A	114	AX-94531473	AX-111618001	2.9	6.4	0.175
	QSss-6B.1	7LN	6B	153	AX-94847283	AX-109853121	3.7	7.5	0.272
	QSss-6B.2	7LP	6B	169	AX-110383527	AX-89468120	2.5	5.1	0.199
	QSss-7A.1	7CK	7A	303	AX-110442528	AX-108960742	4.6	10.1	-0.333
Fertile spikelet number per spike	QFss-1A.1	7LP	1A	23	AX-94530296	AX-94436432	2.8	6	-0.544
(FSS)	QFss-1A.2	6LN	1A	87	AX-111730402	AX-109306715	3	6.8	-0.412
	QFss-1D.1	6CK	1D	108	AX-110985056	AX-109146253	3.5	5.4	0.383
	QFss-1D.2	6LP	1D	223	AX-110914190	AX-111539232	7.4	12.6	-0.541
	QFss-2B.1	7CK	2B	172	AX-95121586	AX-95658458	2.7	6.3	0.365
	QFss-2D.1	6CK	2D	220	AX-109285491	AX-110244413	3.7	5.7	0.394
	QFss-3B.1	6CK	3B	41	AX-108826689	AX-108736106	3.1	4.7	-0.356
	QFss-3D.1	6LP	3D	22	Dt496	AX-109150471	3.2	4.9	-0.341
	QFss-3D.2	7LP	3D	99	d136.1	AX-111577180	2.9	6.8	-0.58
	QFss-4A.1	7LN	4A	103	AX-109937816	AX-110507213	3.2	7.4	0.429
	QFss-4B.1	7LN	4B	49	AX-110423945	AX-109850691	3.5	7.9	0.436
	QFss-4B.2	6LN	4B	88	AX-108736761	AX-110596054	2.6	5.6	0.373
	QFss-4B.3	7CK	4B	107	AX-109431292	AX-110111833	6	14.3	0.556
	QFss-5D.1	6LP	5D	294	AX-109351133	AX-89599220	3.3	5.4	0.356
	QFss-6B.1	6CK	6B	196	AX-95659336	AX-111021600	5.3	8.3	-0.476
	QFss-6D.1	6CK	6D	126	AX-110351486	AX-95244995	4.2	6.4	-0.418
	QFss-7A.1	7LP	7A	281	AX-108751637	AX-109325531	3.2	7.1	-0.587
	QFss-7A.2	6LP	7A	290	AX-109937733	AX-108890749	5	8	-0.43
	QFss-7A.3	6CK	7A	297	AX-108863637	AX-109323109	4.4	6.8	-0.43
	QFss-7A.4	6LN	7A	300	AX-108794446	AX-108848493	5.9	13.6	-0.584
		7LN	7A	300	AX-108794446	AX-108848493	5	11.5	-0.527
	QFss-7A.5	7LP	7D	269	AX-111728699	AX-108954986	2.7	6.3	0.555
Spike number per plant	QSnpp-1A.1	6CK	1A	87	AX-111730402	AX-109306715	3.1	0.6	0.324
(SNPP)	QSnpp-1A.2	6CK	1A	251	AX-109899807	AX-94898215	47.6	17.8	1.775
	QSnpp-1D.1	6LN	1D	11	AX-110625926	AX-110409458	5.1	6.5	-0.341
	QSnpp-1D.2	6LP	1D	18	AX-109326727	AX-94413071	3.7	9.4	-0.364
	QSnpp-2A.1	7LN	2A	151	AX-110366107	AX-111116671	3.2	7.2	-0.179
	QSnpp-3A.1	6LP	3A	270	AX-111708621	AX-109386536	2.6	6.3	0.296
		7LN	3A	273	AX-109386536	AX-108877225	3.3	7.2	0.18
	QSnpp-3A.2	7LP	3A	278	AX-94382325	AX-111673711	3.1	6.5	0.17
	QSnpp-3B.1	7LP	3B	114	AX-110735454	AX-110982936	3.4	7	-0.174
	QSnpp-3D.1	6LN	3D	107	AX-109036980	AX-109164596	3.7	4.5	-0.282
	QSnpp-4A.1	6LN	4A	48	AX-111710611	AX-110435496	6.8	8.7	0.389
	QSnpp-4A.2	6LN	4A	256	AX-111123596	AX-111001254	6.6	8.8	-0.391
	QSnpp-4B.1	7CK	4B	89	AX-110596054	AX-108877248	3.2	7.7	0.212
	QSnpp-4D.1	7LN	4D	96	AX-108849036	AX-109036178	2.5	5.4	-0.155
	QSnpp-5A.1	7CK	5A	161	AX-109377905	AX-110987335	2.7	6.3	0.191
	QSnpp-5D.1	6LN	5D	159	Xcfd102	AX-108743755	2.7	3.3	0.244
	QSnpp-7A.1	6LP	7A	11	AX-108796808	AX-109282896	2.7	6.6	0.394
	QSnpp-7A.2	6LN	7A	174	AX-108784263	AX-111601366	7	8.9	-0.395
	QSnpp-7A.3	6LN	7A	232	AX-111505833	AX-108988845	4.1	5.1	0.3
	QSnpp-7D.1	6CK	7D	22	AX-89423300	AX-108759172	3.5	0.7	-0.346
	QSnpp-7D.2	7LN	7D	69	AX-109504466	AX-110991712	3.7	8.4	-0.194
	QSnpp-7D.3	6LN	7D	119	AX-111458849	AX-110924894	2.8	3.5	-0.248
Plant height	QPh-2B.1	6LP	2B	87	AX-111135088	AX-110384300	6.2	5.4	2.297
(PH)	QPh-2B.2	7LN	2B	97	AX-110485421	AX-108920782	6.4	7.8	2.449
	QPh-2B.3	6LN	2B	110	AX-109603113	AX-95003644	3.5	4.1	2.036
	QPh-2B.4	7CK	2B	117	AX-109545596	AX-110634615	6.5	7.1	2.629
	QPh-2B.5	6CK	2B	145	AX-95255429	AX-94461418	7.3	7.4	2.895
	QPh-3A.1	6LP	3A	138	AX-111492137	AX-109823045	2.7	2.4	-1.565
	QPh-3D.1	7CK	3D	147	AX-94528475	AX-111095640	3.8	4	1.967
		7LN	3D	147	AX-94528475	AX-111095640	5.2	6.3	2.207
	QPh-3D.2	6LP	3D	154	AX-111705267	AX-109429351	7.3	6.5	2.508
	QPh-3D.3	6LN	3D	168	AX-109417352	AX-109918023	2.9	4	2.022
	QPh-5A.1	6CK	5A	104	AX-109890223	AX-108999391	4.7	4.7	-2.285
		6LP	5A	104	AX-109890223	AX-108999391	4.9	4.2	-2.032
	QPh-5B.1	7CK	5B	67	AX-110597150	AX-109447461	3.3	3.5	1.823
	QPh-5B.2	6CK	5B	73	ms133.2	AX-109438381	5.5	7.2	2.819
		6LP	5B	73	ms133.2	AX-109438381	2.7	3	1.712
	QPh-5B.3	7LP	5B	141	Dt159	AX-110024602	3.4	4.9	2.02
	QPh-5B.4	6LN	5B	198	AX-94823406	AX-95659189	3.3	3.8	1.994
	QPh-6B.1	7LP	6B	168	AX-111188882	AX-111199209	4.4	6.1	2.247
	QPh-6D.1	6CK	6D	27	AX-109370531	AX-110439647	2.6	2.4	-1.646
Kernel yield per plant	QKyp-1D.1	6LP	1D	20	Xcfd56.2	AX-94961261	3.2	8	-0.585
(KYP)	QKyp-2A.1	6LN	2A	261	AX-108766880	AX-108752364	5.3	9.6	0.719
	QKyp-2B.1	7LN	2B	80	AX-109516870	AX-111547877	6.1	12	0.491
	QKyp-3A.1	6LN	3A	335	AX-95684178	AX-108896758	3.3	4.8	-0.507
	QKyp-3B.1	7LP	3B	169	AX-108938455	AX-108728980	3.1	7.4	-0.358
	QKyp-3B.2	6CK	3B	199	AX-109298818	AX-108758435	2.7	5.4	-0.482
	QKyp-3D.1	7LP	3D	50	AX-109411230	AX-108788921	2.8	6.5	0.339
	QKyp-3D.2	7CK	3D	111	AX-109929727	AX-110409135	2.8	5.4	-0.318
	QKyp-4A.1	7LN	4A	219	AX-111585808	AX-110540586	3.8	7.7	-0.391
	QKyp-4A.2	6LN	4A	256	AX-111123596	AX-111001254	6.1	9.6	-0.715
	QKyp-4B.1	7CK	4B	108	AX-110111833	AX-111247641	4.5	9.3	0.418
	QKyp-5A.1	7CK	5A	313	AX-108733629	AX-110616462	4.1	8.3	0.431
	QKyp-6A.1	6LN	6A	105	AX-89634739	AX-89648484	5	7.3	-0.624
	QKyp-7B.1	6LN	7B	61	AX-108968714	AX-110571529	4.6	6.7	-0.636
Biomass yield per plant	QByp-1B	6CK	1B	131	AX-109294719	AX-109348007	3.5	7.8	-1.22
(BYP)	QByp-2B.1	7LN	2B	60	AX-95233804	AX-95080156	3.7	9.4	0.722
	QByp-2B.2	6CK	2B	144	AX-109900954	AX-95194220	3.4	7.3	1.187
	QByp-3B	7LP	3B	107	AX-111763401	AX-109282231	3.1	7.9	-0.785
	QByp-4A	6LN	4A	256	AX-111123596	AX-111001254	3.9	9.6	-1.288
	QByp-5A	7CK	5A	322	Xcfa2149	AX-95069598	3.3	9.6	0.873
	QByp-6A.1	6LP	6A	23	AX-86173455	AX-110551665	3	6.7	-1.086
	QByp-6A.2	6LN	6A	118	AX-95253592	AX-111570419	2.5	5.8	-1.002
	QByp-6B	6LN	6B	173	AX-111620585	AX-111211711	3.3	7.9	-1.172
	QByp-7A.1	7CK	7A	0	AX-108830969	AX-109327329	2.6	6.8	0.721
	QByp-7A.2	6LP	7A	11	AX-108796808	AX-109282896	4.1	9.8	1.703
Straw yield per plant	QSyp-1B.1	7CK	1B	144	AX-108886570	AX-108904278	3.8	6.7	-0.443
(SYP)	QSyp-2B.1	6CK	2B	125	AX-86180694	AX-110185802	4.3	6.8	0.692
	QSyp-2D.1	6CK	2D	144	Xwmc112	AX-111021196	6.5	10.8	-0.882
	QSyp-3B.1	7LP	3B	107	AX-111763401	AX-109282231	3	7.4	-0.44
	QSyp-3D.1	7LN	3D	92	AX-111560917	AX-111135119	2.6	5	-0.348
	QSyp-4A.1	6CK	4A	150	AX-111105981	AX-109906404	4.8	7.9	-0.764
	QSyp-5A.1	7LN	5A	146	AX-110424170	AX-109912450	5.7	11.4	0.51
	QSyp-5A.2	7CK	5A	172	AX-108976406	AX-108730953	7.2	13.4	0.617
	QSyp-6A.1	6LP	6A	23	AX-86173455	AX-110551665	3.4	7.4	-0.673
	QSyp-6B.1	6LN	6B	175	AX-95659492	AX-89731589	3.4	9.1	-0.685
	QSyp-6D.1	7CK	6D	69	AX-111142306	AX-95158364	4.2	7.4	-0.462
	QSyp-6D.2	6LP	6D	166	AX-110869342	AX-109044401	3	6.6	0.628
	QSyp-7A.1	6LP	7A	10	AX-111215372	AX-108796808	4.1	9.8	1.034
	QSyp-7A.2	6LN	7A	227	AX-109902144	AX-110544003	3.4	9.3	0.703
	QSyp-7A.3	7LN	7A	314	AX-108891104	AX-108767535	3.6	6.9	0.397
	QSyp-7B.1	7CK	7B	180	AX-110055506	AX-110669213	3	5.3	-0.391
Harvest index	QHi-1A.1	6LP	1A	219	AX-110966013	AX-94711993	3.2	5.1	-0.008
(HI)	QHi-2B.1	7CK	2B	36	AX-94892483	AX-95220318	4.9	7.6	0.014
	QHi-2D.1	7CK	2D	141	AX-108988107	AX-109403444	4.3	6.9	0.012
	QHi-2D.2	6CK	2D	270	AX-109914489	AX-111453536	4.1	4	0.007
	QHi-3A.1	7LN	3A	183	AX-95115316	AX-111692048	5.5	11.9	0.016
	QHi-4A.1	6LN	4A	217	AX-110509585	AX-94544185	3.3	5	-0.008
	QHi-4A.2	7LN	4A	249	AX-110023758	AX-111774776	3.8	6	-0.012
	QHi-4A.3	7CK	4A	293	AX-108867024	AX-94822129	3.2	4.8	-0.01
	QHi-4B.1	6LN	4B	4	AX-108764567	AX-110967879	3.4	5.2	-0.008
	QHi-4B.2	6CK	4B	61	AX-110385975	AX-111458984	7.3	7.6	0.01
	QHi-4B.3	6LN	4B	64	AX-109286577	AX-109003749	8.2	13.5	0.013
		6LP	4B	64	AX-109286577	AX-109003749	7.1	12.4	0.012
	QHi-4B.4	7CK	4B	109	AX-110111833	AX-111247641	4.8	7.7	0.012
	QHi-4D.1	7LP	4D	33	AX-108785930	AX-108735064	5.6	7.1	-0.011
	QHi-4D.2	7CK	4D	41	AX-111048443	AX-111616151	4.9	8.1	-0.012
		7LN	4D	44	AX-111048443	AX-111616151	4.8	8.9	-0.014
	QHi-5A.2	7LP	5A	190	AX-110409482	AX-108760528	5.7	7.1	-0.011
	QHi-5B.1	6CK	5B	152	AX-108856709	AX-95167450	3.8	3.8	-0.007
	QHi-5D.1	6LN	5D	216	Xcfd29	AX-111733061	3.8	6.5	0.009
	QHi-5D.2	6CK	5D	264	AX-111691501	AX-109410383	4.1	4.3	0.007
	QHi-6A.1	7CK	6A	104	AX-110625007	AX-89634739	5.1	7.9	-0.012
	QHi-7A.1	7LP	7A	306	AX-108839855	AX-108746889	3.2	3.9	-0.008
	QHi-7A.2	7LN	7A	313	AX-111698695	AX-109841908	3.4	5.4	-0.011
	QHi-7B.1	6CK	7B	100	AX-94779231	AX-108882535	9	9.6	-0.011
	QHi-7B.2	6CK	7B	135	AX-109444073	AX-109863640	11.9	13.3	0.014
		6LP	7B	135	AX-109444073	AX-109863640	4.1	7	0.009
	QHi-7B.3	7LP	7B	175	AX-111510142	AX-109982015	9.5	12.6	0.015
	QHi-7B.4	7LP	7B	200	AX-111494909	AX-110362615	4.7	5.8	-0.01
a PVE indicates phenotypic variation explained by each QTL.
b The positive and negative additive values indicate Xiaoyan 54 and Jing 411 contributed increasing alleles for corresponding QTLs, respectively.
