# Supplementary material for: Identification of major QTLs for yield-related traits with improved genetic map in wheat
Source: Front Plant Sci. 2023 Mar 17;14:1138696. doi: 10.3389/fpls.2023.1138696 (PMC10063875; doi:10.3389/fpls.2023.1138696)
Supplement: Supplementary file 3 [file Table_3.xlsx]

## Sheet: Table S4
Table S3 Information of the eight KASP markers that were polymorphic in the diversity panel
Maker	Trait	QTL name	SNP name	Chr.	Position	SNP alleles	Primer sequence
KA144	TKW	QTkw-1B.2	AX-109873144	1B	627922061	[A/C]	AlleleFAM	TGCATTGTACCAAAATCAAATTCCA
							AlleleHEX	TGCATTGTACCAAAATCAAATTCCC
							Common	AGTGGGACGGTTCATCGGAA
KA001	TKW	QTkw-1B.2	AX-108946001	1B	629168892	[A/G]	AlleleFAM	AGGAATGGCAGTAGGTTCGA
							AlleleHEX	AGGAATGGCAGTAGGTTCGG
							Common	AAAAATTGTGCGACACTTATAGGA
KA196	PH/SL/ SCN	QPh-2D.1/QSl-2D.2/QScn-2D.1	AX-111021196	2D	22498824	[C/T]	AlleleFAM	TTCTTCAGCTTGAGCTCAAC
							AlleleHEX	TTCTTCAGCTTGAGCTCAAT
							Common	ACAGGGACGACTGCTTGGTA
KA744	PH/SL/ SCN	QPh-2D.1/QSl-2D.2/QScn-2D.1	AX-111561744	2D	23416219	[G/T]	AlleleFAM	CAATAGCCAACCAAGTCAGG
							AlleleHEX	CAATAGCCAACCAAGTCAGT
							Common	TGGAATCTTTGAGGCAGTCC
KA058	PH	QPh-4B.1	AX-109850058	4B	40904736	[C/T]	AlleleFAM	ATTTAACAGCTCCCGCGTCC
							AlleleHEX	ATTTAACAGCTCCCGCGTCT
							Common	CCAACTTCTTCTAAACGATGGTTATT
KA957	PH	QPh-4B.1	AX-110713957	4B	42912713	[A/G]	AlleleFAM	CAGACAAGCCATCTTCCGCCA
							AlleleHEX	AGACAAGCCATCTTCCGCCG
							Common	GGCAGTCCTGAATGTCGGTAT
KA446	TSS/FSS	QTss-7A.3/QFss-7A.4	AX-108794446	7A	672893634	[G/T]	AlleleFAM	TGCCTAGCCTGATTGTCTCG
							AlleleHEX	TGCCTAGCCTGATTGTCTCT
							Common	CGCAAGAACTCGGACGTCTA
KA493	TSS/FSS	QTss-7A.3/QFss-7A.4	AX-108848493	7A	675112612	[A/G]	AlleleFAM	TCCAAGAGCTCGCATCAACG
							AlleleHEX	TCCAAGAGCTCGCATCAACA
							Common	GACTGAGCCGGCATATCATCT
