# Supplementary material for: Identification of major QTLs for yield-related traits with improved genetic map in wheat
Source: Front Plant Sci. 2023 Mar 17;14:1138696. doi: 10.3389/fpls.2023.1138696 (PMC10063875; doi:10.3389/fpls.2023.1138696)
Supplement: Supplementary file 5 [file Table_5.xlsx]

## Sheet: Sheet1
Table S5 High-confidence annotated genes located in the confident interval of QPh-2D.1
TranID	Pfam-IDs-(Description)	Interpro-IDs-(Description)	NR	Swissprot	AtID	At
TraesCS2D02G056400.1	PF04578: Protein of unknown function, DUF594; PF13968: Domain of unknown function (DUF4220)	IPR025315: Domain of unknown function DUF4220; IPR007658: Protein of unknown function DUF594	XP_014755056.1 uncharacterized protein LOC100835088 [Brachypodium distachyon]	--	--	--
TraesCS2D02G056500.1	PF00168: C2 domain	IPR000008: C2 domain; IPR035892: C2 domain superfamily	SPT15875.1 unnamed protein product [Triticum aestivum]	sp|O04133|SRC2_SOYBN Protein SRC2 OS=Glycine max OX=3847 GN=SRC2 PE=2 SV=1	AT3G16510.1
TraesCS2D02G056600.1	PF08263: Leucine rich repeat N-terminal domain; PF00560: Leucine Rich Repeat; PF13855: Leucine rich repeat; PF13516: Leucine Rich repeat	IPR013210: Leucine-rich repeat-containing N-terminal, plant-type; IPR001611: Leucine-rich repeat; IPR003591: Leucine-rich repeat, typical subtype; IPR032675: Leucine-rich repeat domain superfamily	SPT16007.1 unnamed protein product [Triticum aestivum]	sp|Q9C6A8|RLP15_ARATH Receptor-like protein 15 OS=Arabidopsis thaliana OX=3702 GN=RLP15 PE=3 SV=1	AT1G74190.1
TraesCS2D02G056700.1	-	IPR018247: EF-Hand 1, calcium-binding site; IPR000996: Clathrin light chain	SPT15876.1 unnamed protein product [Triticum aestivum]	sp|Q5Z402|CLC2_ORYSJ Clathrin light chain 2 OS=Oryza sativa subsp. japonica OX=39947 GN=Os06g0731800 PE=2 SV=1	AT2G20760.1
TraesCS2D02G056800.1	-	IPR032675: Leucine-rich repeat domain superfamily	VAH39711.1 unnamed protein product [Triticum turgidum subsp. durum]	--	--	--
TraesCS2D02G056900.1	PF04578: Protein of unknown function, DUF594; PF13968: Domain of unknown function (DUF4220)	IPR025315: Domain of unknown function DUF4220; IPR007658: Protein of unknown function DUF594	XP_020188257.1 uncharacterized protein LOC109773943 [Aegilops tauschii subsp. tauschii]	--	--	--
TraesCS2D02G057000.1	PF00704: Glycosyl hydrolases family 18	IPR017853: Glycoside hydrolase superfamily; IPR001223: Glycoside hydrolase family 18, catalytic domain	XP_020193016.1 xylanase inhibitor protein 1-like [Aegilops tauschii subsp. tauschii]	sp|Q7GCM7|XIP1_ORYSJ Xylanase inhibitor protein 1 OS=Oryza sativa subsp. japonica OX=39947 GN=RIXI PE=1 SV=1	AT5G24090.1	Chitinase A (class III) expressed exclusively under environmental stress conditions.
TraesCS2D02G057100.1	PF13813: Membrane bound O-acyl transferase family	IPR032805: Wax synthase domain	XP_020148559.1 probable long-chain-alcohol O-fatty-acyltransferase 4 [Aegilops tauschii subsp. tauschii]	sp|Q9FJ75|WAXS4_ARATH Probable long-chain-alcohol O-fatty-acyltransferase 4 OS=Arabidopsis thaliana OX=3702 GN=AT4 PE=2 SV=1	AT5G55350.1
TraesCS2D02G057200.1	PF00112: Papain family cysteine protease; PF08246: Cathepsin propeptide inhibitor domain (I29)	IPR039417: Papain-like cysteine endopeptidase; IPR038765: Papain-like cysteine peptidase superfamily; IPR000668: Peptidase C1A, papain C-terminal; IPR013201: Cathepsin propeptide inhibitor domain (I29)	XP_020148649.1 oryzain beta chain-like [Aegilops tauschii subsp. tauschii]	sp|P80884|ANAN_ANACO Ananain OS=Ananas comosus OX=4615 GN=AN1 PE=1 SV=2	AT2G34080.1
TraesCS2D02G057300.1	PF08263: Leucine rich repeat N-terminal domain; PF00560: Leucine Rich Repeat; PF13855: Leucine rich repeat	IPR032675: Leucine-rich repeat domain superfamily; IPR013210: Leucine-rich repeat-containing N-terminal, plant-type; IPR001611: Leucine-rich repeat; IPR003591: Leucine-rich repeat, typical subtype	XP_020173463.1 receptor-like protein 2 [Aegilops tauschii subsp. tauschii]	sp|Q9C6A8|RLP15_ARATH Receptor-like protein 15 OS=Arabidopsis thaliana OX=3702 GN=RLP15 PE=3 SV=1	AT1G74190.1
TraesCS2D02G057400.2	-	IPR036047: F-box-like domain superfamily	XP_020173462.1 uncharacterized protein LOC109759029 [Aegilops tauschii subsp. tauschii]	--	--	--
TraesCS2D02G057500.1	PF05195: Aminopeptidase P, N-terminal domain; PF00557: Metallopeptidase family M24	IPR029149: Creatinase/Aminopeptidase P/Spt16, N-terminal; IPR000994: Peptidase M24; IPR036005: Creatinase/aminopeptidase-like; IPR007865: Aminopeptidase P, N-terminal	VAH41036.1 unnamed protein product [Triticum turgidum subsp. durum]	sp|P12955|PEPD_HUMAN Xaa-Pro dipeptidase OS=Homo sapiens OX=9606 GN=PEPD PE=1 SV=3	AT4G29490.1
TraesCS2D02G057600.1	PF00931: NB-ARC domain; PF18052: Rx N-terminal domain; PF01419: Jacalin-like lectin domain	IPR002182: NB-ARC; IPR036404: Jacalin-like lectin domain superfamily; IPR032675: Leucine-rich repeat domain superfamily; IPR027417: P-loop containing nucleoside triphosphate hydrolase; IPR001229: Jacalin-like lectin domain; IPR038005: Virus X resistance protein-like, coiled-coil domain; IPR033734: Jacalin-like lectin domain, plant; IPR041118: Rx, N-terminal	XP_020182070.1 putative disease resistance RPP13-like protein 3 [Aegilops tauschii subsp. tauschii]	sp|Q2R8L1|RGA5S_ORYSJ Disease resistance protein RGA5 OS=Oryza sativa subsp. japonica OX=39947 GN=RGA5 PE=2 SV=1	AT3G46730.1
TraesCS2D02G057700.1	PF00635: MSP (Major sperm protein) domain; PF00069: Protein kinase domain	IPR011009: Protein kinase-like domain superfamily; IPR000719: Protein kinase domain; IPR008271: Serine/threonine-protein kinase, active site; IPR008962: PapD-like superfamily; IPR013783: Immunoglobulin-like fold; IPR017441: Protein kinase, ATP binding site; IPR000535: Major sperm protein (MSP) domain	XP_020182216.1 putative receptor-like protein kinase At4g00960 [Aegilops tauschii subsp. tauschii]	sp|O23081|CRK41_ARATH Cysteine-rich receptor-like protein kinase 41 OS=Arabidopsis thaliana OX=3702 GN=CRK41 PE=3 SV=2	AT4G00970.1	Encodes a cysteine-rich receptor-like protein kinase.
TraesCS2D02G057800.1	--	--	XP_020153748.1 uncharacterized protein LOC109739077 [Aegilops tauschii subsp. tauschii]	--	AT2G20480.1
TraesCS2D02G057900.1	-	IPR036410: Heat shock protein DnaJ, cysteine-rich domain superfamily	XP_020153750.1 protein EMBRYO SAC DEVELOPMENT ARREST 3, chloroplastic [Aegilops tauschii subsp. tauschii]	sp|Q6YUA8|PSA22_ORYSJ Protein PHOTOSYSTEM I ASSEMBLY 2, chloroplastic OS=Oryza sativa subsp. japonica OX=39947 GN=PSA2 PE=2 SV=1	AT2G34860.1
TraesCS2D02G058000.1	PF01053: Cys/Met metabolism PLP-dependent enzyme	IPR015421: Pyridoxal phosphate-dependent transferase, major domain; IPR015422: Pyridoxal phosphate-dependent transferase domain 1; IPR000277: Cys/Met metabolism, pyridoxal phosphate-dependent enzyme; IPR015424: Pyridoxal phosphate-dependent transferase	XP_020183690.1 cystathionine gamma-synthase 1, chloroplastic-like [Aegilops tauschii subsp. tauschii]	sp|P55217|CGS1_ARATH Cystathionine gamma-synthase 1, chloroplastic OS=Arabidopsis thaliana OX=3702 GN=CGS1 PE=1 SV=3	AT3G01120.1	encodes a cystathionine gamma-synthase, which performs the first committed step in methionine biosynthesis. A conserved motif of 13 amino acids in the first exon is required for posttranscriptional autoregulation. This enzyme shares the same substrate as threonine synthase (TS) and its absence transcriptionally affects 8 genes in the genome.
TraesCS2D02G058100.1	PF01053: Cys/Met metabolism PLP-dependent enzyme	IPR015421: Pyridoxal phosphate-dependent transferase, major domain; IPR015422: Pyridoxal phosphate-dependent transferase domain 1; IPR000277: Cys/Met metabolism, pyridoxal phosphate-dependent enzyme; IPR015424: Pyridoxal phosphate-dependent transferase	XP_020183686.1 probable cystathionine gamma-synthase 2 [Aegilops tauschii subsp. tauschii]	sp|P55217|CGS1_ARATH Cystathionine gamma-synthase 1, chloroplastic OS=Arabidopsis thaliana OX=3702 GN=CGS1 PE=1 SV=3	AT3G01120.1	encodes a cystathionine gamma-synthase, which performs the first committed step in methionine biosynthesis. A conserved motif of 13 amino acids in the first exon is required for posttranscriptional autoregulation. This enzyme shares the same substrate as threonine synthase (TS) and its absence transcriptionally affects 8 genes in the genome.
TraesCS2D02G058200.1	PF01053: Cys/Met metabolism PLP-dependent enzyme	IPR015422: Pyridoxal phosphate-dependent transferase domain 1; IPR015421: Pyridoxal phosphate-dependent transferase, major domain; IPR000277: Cys/Met metabolism, pyridoxal phosphate-dependent enzyme; IPR015424: Pyridoxal phosphate-dependent transferase	XP_020183688.1 cystathionine gamma-synthase 1, chloroplastic-like [Aegilops tauschii subsp. tauschii]	sp|P55217|CGS1_ARATH Cystathionine gamma-synthase 1, chloroplastic OS=Arabidopsis thaliana OX=3702 GN=CGS1 PE=1 SV=3	AT3G01120.1	encodes a cystathionine gamma-synthase, which performs the first committed step in methionine biosynthesis. A conserved motif of 13 amino acids in the first exon is required for posttranscriptional autoregulation. This enzyme shares the same substrate as threonine synthase (TS) and its absence transcriptionally affects 8 genes in the genome.
TraesCS2D02G058300.1	PF01053: Cys/Met metabolism PLP-dependent enzyme	IPR015422: Pyridoxal phosphate-dependent transferase domain 1; IPR015421: Pyridoxal phosphate-dependent transferase, major domain; IPR000277: Cys/Met metabolism, pyridoxal phosphate-dependent enzyme; IPR015424: Pyridoxal phosphate-dependent transferase	XP_020183689.1 probable cystathionine gamma-synthase 2 [Aegilops tauschii subsp. tauschii]	sp|P55217|CGS1_ARATH Cystathionine gamma-synthase 1, chloroplastic OS=Arabidopsis thaliana OX=3702 GN=CGS1 PE=1 SV=3	AT3G01120.1	encodes a cystathionine gamma-synthase, which performs the first committed step in methionine biosynthesis. A conserved motif of 13 amino acids in the first exon is required for posttranscriptional autoregulation. This enzyme shares the same substrate as threonine synthase (TS) and its absence transcriptionally affects 8 genes in the genome.
TraesCS2D02G058400.1	PF13561: Enoyl-(Acyl carrier protein) reductase	IPR002347: Short-chain dehydrogenase/reductase SDR; IPR036291: NAD(P)-binding domain superfamily	XP_020183683.1 momilactone A synthase-like [Aegilops tauschii subsp. tauschii]	sp|Q7FAE1|MOMAS_ORYSJ Momilactone A synthase OS=Oryza sativa subsp. japonica OX=39947 GN=Os04g0179200 PE=2 SV=1	AT3G26770.1
TraesCS2D02G058500.1	PF00067: Cytochrome P450	IPR017972: Cytochrome P450, conserved site; IPR036396: Cytochrome P450 superfamily; IPR001128: Cytochrome P450; IPR002401: Cytochrome P450, E-class, group I	SPT15887.1 unnamed protein product [Triticum aestivum]	sp|A6YIH8|C7D55_HYOMU Premnaspirodiene oxygenase OS=Hyoscyamus muticus OX=35626 GN=CYP71D55 PE=1 SV=1	AT3G26210.1	putative cytochrome P450
TraesCS2D02G058600.1	PF00067: Cytochrome P450	IPR017972: Cytochrome P450, conserved site; IPR036396: Cytochrome P450 superfamily; IPR001128: Cytochrome P450; IPR002401: Cytochrome P450, E-class, group I	VAH39962.1 unnamed protein product [Triticum turgidum subsp. durum]	sp|A6YIH8|C7D55_HYOMU Premnaspirodiene oxygenase OS=Hyoscyamus muticus OX=35626 GN=CYP71D55 PE=1 SV=1	AT3G26210.1	putative cytochrome P450
TraesCS2D02G058700.1	PF03522: Solute carrier family 12; PF00324: Amino acid permease	IPR004842: SLC12A transporter family; IPR004841: Amino acid permease/ SLC12A domain; IPR018491: SLC12A transporter, C-terminal	XP_020182792.1 cation-chloride cotransporter 2-like [Aegilops tauschii subsp. tauschii]	sp|Q657W3|CCC2_ORYSJ Cation-chloride cotransporter 2 OS=Oryza sativa subsp. japonica OX=39947 GN=CCC2 PE=2 SV=2	AT1G30450.1	member of Cation-chloride co-transporter family
TraesCS2D02G058800.1	PF03478: Protein of unknown function (DUF295)	IPR005174: Domain unknown function DUF295; IPR036047: F-box-like domain superfamily	XP_020182790.1 uncharacterized protein LOC109768484 [Aegilops tauschii subsp. tauschii]	--	--	--
