# Supplementary material for: Identification of major QTLs for yield-related traits with improved genetic map in wheat
Source: Front Plant Sci. 2023 Mar 17;14:1138696. doi: 10.3389/fpls.2023.1138696 (PMC10063875; doi:10.3389/fpls.2023.1138696)
Supplement: Supplementary file 6 [file Table_6.xlsx]

## Sheet: Sheet1
Table S6 High-confidence annotated genes located in the confident interval of QPh-4B.1
TranID	Pfam-IDs-(Description)	Interpro-IDs-(Description)	NR	Swissprot	AtID	At
TraesCS4B02G052300.1	PF00282: Pyridoxal-dependent decarboxylase conserved domain	IPR015421: Pyridoxal phosphate-dependent transferase, major domain; IPR010107: Glutamate decarboxylase; IPR002129: Pyridoxal phosphate-dependent decarboxylase; IPR015424: Pyridoxal phosphate-dependent transferase	VAI01782.1 unnamed protein product [Triticum turgidum subsp. durum]	sp|Q42521|DCE1_ARATH Glutamate decarboxylase 1 OS=Arabidopsis thaliana OX=3702 GN=GAD1 PE=1 SV=2	AT5G17330.1	Encodes one of two isoforms of glutamate decarboxylase.
TraesCS4B02G052400.2	PF00249: Myb-like DNA-binding domain	IPR001005: SANT/Myb domain; IPR017930: Myb domain; IPR015495: Myb-like transcription factor; IPR009057: Homeobox-like domain superfamily	VAI01785.1 unnamed protein product [Triticum turgidum subsp. durum]	sp|Q6R0C4|MYB52_ARATH Transcription factor MYB52 OS=Arabidopsis thaliana OX=3702 GN=MYB52 PE=2 SV=1	AT1G17950.1	putative transcription factor: R2R3-MYB transcription family
TraesCS4B02G052500.1	-	IPR021133: HEAT, type 2; IPR033173: Translational activator Gcn1; IPR011989: Armadillo-like helical; IPR034085: TOG domain; IPR016024: Armadillo-type fold	VAI01805.1 unnamed protein product [Triticum turgidum subsp. durum]	sp|F4I893|ILA_ARATH Protein ILITYHIA OS=Arabidopsis thaliana OX=3702 GN=ILA PE=1 SV=1	AT1G64790.2	ILITYHIA (ILA) is a HEAT repeat protein involved in plant immunity. The gene is also involved in systemic acquired resistance induced by P. syringae expressing avrRps4. Loss-of-function mutants of ILA caused pleiotropic defects in the mutant plants. The mutant plants are smaller in size and the leaves are serrated and yellow to light green in color.
TraesCS4B02G052600.1	PF06101: Vacuolar protein sorting-associated protein 62	IPR009291: Vacuolar protein sorting-associated protein 62	VAI01806.1 unnamed protein product [Triticum turgidum subsp. durum]	--	AT5G43950.1
TraesCS4B02G052700.1	PF01956: Integral membrane protein EMC3/TMCO1-like	IPR002809: Integral membrane protein EMC3/TMCO1-like; IPR008559: Calcium load-activated calcium channel	XP_020166083.1 calcium load-activated calcium channel-like [Aegilops tauschii subsp. tauschii]	sp|Q19714|TMCO1_CAEEL Calcium load-activated calcium channel homolog OS=Caenorhabditis elegans OX=6239 GN=F22B5.10 PE=3 SV=1	AT3G12030.1
TraesCS4B02G052800.1	PF04601: Domain of unknown function (DUF569)	IPR008999: Actin-crosslinking; IPR007679: Domain of unknown function DUF569	VAI01807.1 unnamed protein product [Triticum turgidum subsp. durum]	--	--	--
TraesCS4B02G052900.1	PF00125: Core histone H2A/H2B/H3/H4; PF16211: C-terminus of histone H2A	IPR032458: Histone H2A conserved site; IPR007125: Histone H2A/H2B/H3; IPR009072: Histone-fold; IPR032454: Histone H2A, C-terminal domain; IPR002119: Histone H2A	VAI01808.1 unnamed protein product [Triticum turgidum subsp. durum]	sp|A2XLI0|H2AXA_ORYSI Probable histone H2AXa OS=Oryza sativa subsp. indica OX=39946 GN=OsI_012923 PE=3 SV=1	AT1G08880.1	Encodes HTA5, a histone H2A protein. H2AX is a meiosis-specific isoform of histone H2A. Upon DSB formation, rapid accumulation of phosphorylated H2AX (&#947;-H2AX) occurs around the break site. _x0001_H2AX foci accumulate in early G2. Immunolocalization studies in spread preparations of wild-type meiocytes at G2/early leptotene revealed the accumulation of numerous rather diffuse &#947;-H2AX foci…
TraesCS4B02G053000.2	PF00249: Myb-like DNA-binding domain; PF16495: SWIRM-associated region 1; PF00569: Zinc finger, ZZ type; PF04433: SWIRM domain	IPR001005: SANT/Myb domain; IPR017884: SANT domain; IPR041984: Rsc8/Ssr1/Ssr2, zinc finger, ZZ-type; IPR032451: SMARCC, C-terminal; IPR009057: Homeobox-like domain superfamily; IPR036388: Winged helix-like DNA-binding domain superfamily; IPR007526: SWIRM domain; IPR000433: Zinc finger, ZZ-type	VAI01814.1 unnamed protein product [Triticum turgidum subsp. durum]	sp|Q8VY05|SWI3D_ARATH SWI/SNF complex subunit SWI3D OS=Arabidopsis thaliana OX=3702 GN=SWI3D PE=1 SV=3	AT4G34430.4	Member of a small family of SWI3-like genes in Arabidopsis. Referred to as CHB4 in Zhou et al. (2002).
TraesCS4B02G053100.1	PF01657: Salt stress response/antifungal; PF00069: Protein kinase domain	IPR002902: Gnk2-homologous domain; IPR011009: Protein kinase-like domain superfamily; IPR000719: Protein kinase domain; IPR008271: Serine/threonine-protein kinase, active site; IPR017441: Protein kinase, ATP binding site; IPR038408: Gnk2-homologous domain superfamily	XP_020150205.1 L-type lectin-domain containing receptor kinase IX.1-like [Aegilops tauschii subsp. tauschii]	sp|Q9LXA5|LRK91_ARATH L-type lectin-domain containing receptor kinase IX.1 OS=Arabidopsis thaliana OX=3702 GN=LECRK91 PE=1 SV=1	AT5G10530.1
TraesCS4B02G053200.1	--	--	VAI01670.1 unnamed protein product [Triticum turgidum subsp. durum]	--	--	--
TraesCS4B02G053300.1	PF00069: Protein kinase domain	IPR017441: Protein kinase, ATP binding site; IPR011009: Protein kinase-like domain superfamily; IPR000719: Protein kinase domain; IPR008271: Serine/threonine-protein kinase, active site	VAI01822.1 unnamed protein product [Triticum turgidum subsp. durum]	sp|Q9LXA5|LRK91_ARATH L-type lectin-domain containing receptor kinase IX.1 OS=Arabidopsis thaliana OX=3702 GN=LECRK91 PE=1 SV=1	AT5G10530.1
TraesCS4B02G053400.1	PF13456: Reverse transcriptase-like	IPR002156: Ribonuclease H domain	VAH53386.1 unnamed protein product [Triticum turgidum subsp. durum]	--	--	--
TraesCS4B02G053500.1	PF01657: Salt stress response/antifungal; PF00069: Protein kinase domain	IPR002902: Gnk2-homologous domain; IPR011009: Protein kinase-like domain superfamily; IPR000719: Protein kinase domain; IPR008271: Serine/threonine-protein kinase, active site; IPR017441: Protein kinase, ATP binding site; IPR038408: Gnk2-homologous domain superfamily	XP_020150205.1 L-type lectin-domain containing receptor kinase IX.1-like [Aegilops tauschii subsp. tauschii]	sp|Q9LXA5|LRK91_ARATH L-type lectin-domain containing receptor kinase IX.1 OS=Arabidopsis thaliana OX=3702 GN=LECRK91 PE=1 SV=1	AT5G10530.1
TraesCS4B02G053600.1	PF00176: SNF2 family N-terminal domain; PF00271: Helicase conserved C-terminal domain	IPR027417: P-loop containing nucleoside triphosphate hydrolase; IPR014001: Helicase superfamily 1/2, ATP-binding domain; IPR001650: Helicase, C-terminal; IPR038718: SNF2-like, N-terminal domain superfamily; IPR000330: SNF2-related, N-terminal domain	VAI01824.1 unnamed protein product [Triticum turgidum subsp. durum]	sp|Q9XFH4|DDM1_ARATH ATP-dependent DNA helicase DDM1 OS=Arabidopsis thaliana OX=3702 GN=DDM1 PE=1 SV=1	AT5G66750.1	Protein is similar to SWI2/SNF2 chromatin remodeling proteins. DDM1 is appears to act as a chromatin-remodeling ATPase involved in cytosine methylation in CG and non-CG contexts. Involved in gene silencing and maintenance of DNA methylation and histone methylation. Hypomethylation of many genomic regions occurs in ddm1 mutants, and can cause several phenotypic abnormalities, but some loci, such a…
TraesCS4B02G053700.2	PF00332: Glycosyl hydrolases family 17	IPR017853: Glycoside hydrolase superfamily; IPR000490: Glycoside hydrolase family 17	VAI01831.1 unnamed protein product [Triticum turgidum subsp. durum]	sp|Q9M069|E137_ARATH Glucan endo-1,3-beta-glucosidase 7 OS=Arabidopsis thaliana OX=3702 GN=At4g34480 PE=1 SV=2	AT4G34480.1
TraesCS4B02G053800.1	PF01213: Adenylate cyclase associated (CAP) N terminal; PF08603: Adenylate cyclase associated (CAP) C terminal	IPR036222: Adenylate cyclase-associated CAP, N-terminal domain superfamily; IPR013912: Adenylate cyclase-associated CAP, C-terminal; IPR036223: Adenylate cyclase-associated CAP, C-terminal superfamily; IPR013992: Adenylate cyclase-associated CAP, N-terminal; IPR006599: CARP motif; IPR018106: CAP, conserved site, N-terminal; IPR001837: Adenylate cyclase-associated CAP; IPR017901: C-CAP/cofactor C-…	VAI01834.1 unnamed protein product [Triticum turgidum subsp. durum]	sp|O65902|ACAP1_ARATH Cyclase-associated protein 1 OS=Arabidopsis thaliana OX=3702 GN=CAP1 PE=2 SV=1	AT4G34490.1	CYCLASE ASSOCIATED PROTEIN
TraesCS4B02G053900.1	--	--	VAI01835.1 unnamed protein product [Triticum turgidum subsp. durum]	--	AT5G66780.1
TraesCS4B02G054000.1	PF03514: GRAS domain family	IPR005202: Transcription factor GRAS	VAI01836.1 unnamed protein product [Triticum turgidum subsp. durum]	sp|Q53K16|SCL7_ORYSJ SCARECROW-LIKE protein 7 OS=Oryza sativa subsp. japonica OX=39947 GN=SCL7 PE=1 SV=1	AT5G66770.1
